# Supplementary material for: Characterization and Differentiation of Candida auris on Dixon’s Agar Using Raman Spectroscopy
Source: Pathogens. 2024 Nov 8;13(11):978. doi: 10.3390/pathogens13110978 (PMC11597615; doi:10.3390/pathogens13110978)
Supplement: Supplementary file 1 [file pathogens-13-00978-s001.zip]

Archive with 1 entries (1 files):
- pathogens-3302539-supplementary.pdf
